# Supplementary material for: Identification of key long non-coding RNA-associated competing endogenous RNA axes in Brodmann Area 10 brain region of schizophrenia patients
Source: Front Psychiatry. 2022 Nov 3;13:1010977. doi: 10.3389/fpsyt.2022.1010977 (PMC9671706; doi:10.3389/fpsyt.2022.1010977)
Supplement: Supplementary file 1 [file Table_1.xlsx]

## Sheet: DEmRNAs
Table S1 Differentially expressed mRNAs with |log2 fold change | ≥ 0.5 and adjusted P value < 0.001
SYMBOL	logFC	AveExpr	t	P.Value	adj.P.Val	B
SLC39A12	0.502105	8.86186	5.54119	9.19239e-07	4.96621e-06	5.14607
ND6	-0.508243	9.85348	-7.11684	2.67318e-09	2.79647e-08	10.8958
HILPDA	1.0995	8.61969	8.22134	4.36822e-11	7.61835e-10	14.9669
SLC1A6	-0.572291	7.41656	-7.63026	3.92839e-10	5.16284e-09	12.7922
ITGB2	0.591301	7.59268	8.01197	9.49098e-11	1.49648e-09	14.1983
LOC101930421	0.62704	8.35348	14.3062	5.26335e-20	2.63146e-17	35.2865
PDCD6P1	-0.875499	8.70414	-8.06066	7.92218e-11	1.27253e-09	14.3772
S100A11	0.577364	8.21057	8.55296	1.28529e-11	2.68679e-10	16.179
PALLD	0.587729	8.9425	11.1158	1.43376e-15	1.12443e-13	25.1992
TXNIP	0.884461	10.5503	13.5083	5.99266e-19	1.89226e-16	32.89
ANXA1	0.621078	7.6623	8.75621	6.09684e-12	1.4205e-10	16.9182
TGM2	0.588844	8.78139	11.001	2.12169e-15	1.55232e-13	24.811
MYL9	-0.522803	7.98962	-7.98057	1.06648e-10	1.6576e-09	14.0829
STOM	0.542963	10.2995	9.12243	1.60445e-12	4.50863e-11	18.2415
YBX3	0.823246	8.45693	8.52672	1.41552e-11	2.93347e-10	16.0834
ARHGDIB	0.516893	8.55527	10.004	6.80768e-14	2.97038e-12	21.3741
IFITM2	0.836634	10.3045	10.2876	2.50778e-14	1.2282e-12	22.3639
EMP1	0.50082	7.45283	10.7759	4.59456e-15	2.91536e-13	24.0456
CNN3	0.52724	9.37376	4.47845	3.9394e-05	0.000139108	1.48624
NQO1	0.560321	8.4043	8.86481	4.09866e-12	1.00108e-10	17.3118
IFITM1//IFITM2	0.754827	10.0075	9.6777	2.17183e-13	7.8969e-12	20.224
GJA1	0.576003	12.0462	7.77317	2.30637e-10	3.27117e-09	13.3192
LAPTM5	0.644683	9.78978	7.77162	2.3197e-10	3.2862e-09	13.3135
CD14	0.852988	8.0866	7.61084	4.22333e-10	5.50823e-09	12.7205
MTHFD2	0.803979	6.92991	8.86872	4.04055e-12	9.91464e-11	17.3259
HSPB1	0.867321	10.3318	13.0173	2.78584e-18	6.68545e-16	31.3738
EFEMP1	0.536523	9.418	5.54887	8.93905e-07	4.85778e-06	5.17345
SRGN	0.77136	9.3095	8.82548	4.73207e-12	1.14246e-10	17.1693
SERPINA3	1.73178	9.11366	9.02578	2.27953e-12	6.10537e-11	17.8933
PLSCR1	0.645918	8.2012	8.56069	1.24926e-11	2.61603e-10	16.2072
PLOD2	0.58849	8.09457	8.75565	6.1093e-12	1.42065e-10	16.9161
H2BC21	0.544131	8.23348	9.32815	7.62075e-13	2.3875e-11	18.9795
CD93	0.66938	7.39533	9.83173	1.25421e-13	4.98318e-12	20.7683
ADM	0.778045	7.95631	6.31659	5.29389e-08	3.97009e-07	7.95003
S100A8	2.55401	8.15869	12.2378	3.4061e-17	4.86546e-15	28.9002
HK2	0.530593	7.52751	7.44716	7.77964e-10	9.48657e-09	12.1162
C1QB	1.53164	8.08956	13.1363	1.91425e-18	5.05578e-16	31.7442
HCLS1	0.997871	7.77757	10.7607	4.84104e-15	3.00972e-13	23.9939
SLPI	0.525111	7.61397	8.42022	2.09539e-11	4.12173e-10	15.6947
PAPSS2	0.620294	7.73622	10.3436	2.06162e-14	1.03504e-12	22.5581
ETV5	-0.628529	9.32531	-14.9392	8.08284e-21	5.70506e-18	37.1291
S100A9	1.14803	6.91633	9.0864	1.82872e-12	5.03276e-11	18.1118
FCGR2A//FCGR2C	0.529874	6.8061	10.08	5.20437e-14	2.3565e-12	21.6403
CD163	0.720327	8.00574	7.47352	7.0504e-10	8.72142e-09	12.2135
GSTT1	-0.879707	8.55728	-6.57684	2.00928e-08	1.66042e-07	8.90468
CEBPD	0.605298	10.1436	7.88449	1.52412e-10	2.28314e-09	13.7293
FCGR3B//FCGR3A	1.03248	6.31717	9.88964	1.02096e-13	4.23894e-12	20.9723
FCGR3B	0.554471	7.53168	9.69905	2.01238e-13	7.38428e-12	20.2996
CKS2	0.545522	6.7118	6.4572	3.13791e-08	2.48855e-07	8.46524
ALOX5AP	0.742855	8.1878	8.60399	1.06548e-11	2.28299e-10	16.3649
GMPR	0.573817	7.37412	10.32	2.23875e-14	1.10546e-12	22.4764
FCER1G	0.735619	8.34688	9.62178	2.65261e-13	9.44473e-12	20.0258
CHGB	-0.515549	9.95415	-5.23009	2.82792e-06	1.3488e-05	4.04695
FGF2	0.72091	7.92474	9.60596	2.80721e-13	9.93621e-12	19.9696
SELL	0.511599	7.31134	13.1571	1.79293e-18	4.88939e-16	31.8088
MT1G	0.547492	10.8696	7.30246	1.33571e-09	1.5235e-08	11.5816
VSIG4	0.962611	8.27468	14.4341	3.59048e-20	2.05153e-17	35.6629
FPR1	0.595606	7.95387	7.85134	1.72413e-10	2.52599e-09	13.6072
PER2	-0.504336	9.00492	-7.5331	5.64444e-10	7.18185e-09	12.4335
PVALB	-0.589601	8.71044	-7.81268	1.99091e-10	2.85753e-09	13.4648
IL1R2	0.582102	6.24981	5.20704	3.07136e-06	1.44807e-05	3.96632
GSTT2//GSTT2B	0.560637	7.62699	7.21386	1.86005e-09	2.03453e-08	11.2543
VGF	-0.662591	8.48811	-9.2675	9.48734e-13	2.8531e-11	18.7623
CRH	-1.14901	7.75462	-11.072	1.66483e-15	1.28053e-13	25.0512
PCSK1	-0.65766	9.89957	-7.58406	4.66704e-10	6.02797e-09	12.6217
CCK	-0.507734	11.4425	-6.35525	4.58528e-08	3.49548e-07	8.09156
S100A12	1.02394	6.07705	7.12626	2.58073e-09	2.70211e-08	10.9306
RYR3	0.621902	8.75105	8.3129	3.11378e-11	5.72162e-10	15.3023
MT1H	0.526363	11.8206	8.33617	2.85728e-11	5.39064e-10	15.3874
TNFRSF6B//RTEL1-TNFRSF6B	0.518048	7.82114	9.71172	1.92338e-13	7.10112e-12	20.3444
PPEF1	-0.511598	6.92004	-13.4858	6.42415e-19	1.92708e-16	32.8215
TAC1	-0.57173	8.48936	-6.20358	8.05255e-08	5.76163e-07	7.53712
P4HA1	0.549057	8.73577	13.0554	2.46996e-18	6.17438e-16	31.4926
RBM3	-0.603603	7.69575	-4.77228	1.42946e-05	5.6589e-05	2.46867
IRF7	0.635472	6.5996	20.0696	1.08468e-26	6.50756e-23	50.3076
C4A//C4B//C4B_2	0.838224	9.43446	8.88194	3.85023e-12	9.48642e-11	17.3737
MT1X	0.710355	11.5117	8.96284	2.86646e-12	7.39669e-11	17.6662
PDLIM1	0.536021	7.40067	8.49233	1.60653e-11	3.26724e-10	15.9579
DUSP6	-0.645252	9.15738	-7.24156	1.6771e-09	1.85813e-08	11.3566
HLA-DRA	0.506601	8.84131	4.74774	1.55709e-05	6.09777e-05	2.38563
PECAM1	0.568433	8.40584	10.5554	9.85095e-15	5.52344e-13	23.2899
AQP1	0.769301	9.38836	8.61775	1.01297e-11	2.19795e-10	16.415
DEPP1	1.21239	8.93665	12.4946	1.48029e-17	2.57421e-15	29.724
TUBB6	0.78309	8.34104	11.5285	3.55614e-16	3.41361e-14	26.5796
TM4SF1	0.632525	8.5842	6.43542	3.40285e-08	2.67743e-07	8.38537
CHI3L1	0.723836	9.05197	3.83534	0.000330299	0.000930562	-0.557204
SERPINB9	0.57367	7.86081	11.4584	4.49923e-16	4.18498e-14	26.3468
PHLDA2	-0.506391	6.10401	-7.4635	7.31902e-10	9.01379e-09	12.1765
SPP1	1.07247	11.7174	8.12657	6.20449e-11	1.02892e-09	14.6193
ZFP36L1	0.617963	9.36375	10.0694	5.40312e-14	2.4373e-12	21.6031
CD44	0.859141	8.18513	5.69703	5.20686e-07	2.99938e-06	5.70317
MT2A	0.565331	12.5234	8.90806	3.50016e-12	8.73147e-11	17.4682
KCTD12	0.62314	9.85152	10.9037	2.96087e-15	2.04181e-13	24.4809
IFITM3	0.886719	12.013	11.5925	2.87043e-16	2.82314e-14	26.7917
LRP4	0.533799	9.65893	8.95504	2.94916e-12	7.57751e-11	17.638
TRIM22	0.606671	8.24558	10.8731	3.28886e-15	2.21703e-13	24.3769
NPTX2	-0.877678	9.90997	-6.05664	1.38731e-07	9.33613e-07	7.00203
SST	-0.908222	9.43187	-8.09863	6.88171e-11	1.12345e-09	14.5167
IFITM1	0.738904	10.3499	10.4734	1.31051e-14	7.07566e-13	23.0071
MYBPC1	0.554069	8.77002	8.91281	3.43999e-12	8.65334e-11	17.4854
H2AC18//H2AC19	0.511254	8.86934	6.43771	3.37405e-08	2.66e-07	8.39374
FCGR1B	0.989299	7.53086	11.1388	1.32588e-15	1.05805e-13	25.2767
H2AC6	0.619417	8.2374	9.30525	8.27777e-13	2.54033e-11	18.8975
CFHR1//CFH	0.530777	7.1548	8.89807	3.63004e-12	9.03669e-11	17.4321
FCGR1A//FCGR1CP	0.714547	7.93113	10.5269	1.08768e-14	6.04216e-13	23.1918
MT1M	0.875215	9.51038	8.32729	2.95258e-11	5.52646e-10	15.3549
TMBIM1	0.536665	8.97542	9.407	5.73528e-13	1.87514e-11	19.2613
C3	0.751035	9.68184	8.03869	8.59486e-11	1.36596e-09	14.2965
BAG3	1.19236	9.28332	12.647	9.06236e-18	1.78261e-15	30.2089
C1QA	1.00316	8.4639	9.96821	7.72699e-14	3.33511e-12	21.2485
GMNN	0.711986	8.33545	13.8781	1.92137e-19	8.23378e-17	34.0113
RGCC	0.522487	10.8223	8.49885	1.5684e-11	3.19512e-10	15.9817
PLSCR4	0.669658	9.12225	9.64365	2.45295e-13	8.81226e-12	20.1033
PLAC8	0.860567	6.83441	11.9425	8.97494e-17	1.06431e-14	27.942
GRAMD1C	0.641313	7.69771	10.95	2.52618e-15	1.77261e-13	24.6382
SLCO4A1	0.958829	8.75277	10.9355	2.65482e-15	1.85205e-13	24.589
NEUROD6	-0.521829	9.77529	-7.9266	1.30325e-10	1.98701e-09	13.8843
HAMP	0.629383	7.98116	6.62454	1.6818e-08	1.40626e-07	9.08013
TMEM176B	0.658889	8.38478	11.7107	1.93499e-16	2.00155e-14	27.1819
ETNPPL	0.528636	10.7136	4.32126	6.70851e-05	0.000224221	0.972205
ANGPTL4	0.596927	8.48151	9.5806	3.07408e-13	1.07539e-11	19.8796
ETV1	-0.580558	8.07151	-13.4909	6.32363e-19	1.92708e-16	32.837
CYBRD1	0.716174	8.94089	10.3679	1.89348e-14	9.66804e-13	22.6424
EDN1	0.572964	8.48963	8.38146	2.41742e-11	4.66345e-10	15.553
SLF1	-0.542507	8.57708	-7.69424	3.09481e-10	4.22464e-09	13.0282
GPR34	0.513063	7.32443	8.68707	7.85476e-12	1.76828e-10	16.667
ADORA3//TMIGD3	0.547057	6.96878	8.66001	8.67425e-12	1.9168e-10	16.5687
RFX4	0.632692	8.97072	8.29752	3.29583e-11	5.97381e-10	15.246
TGFBR1	0.656109	8.66739	8.39942	2.26243e-11	4.38561e-10	15.6187
FKBP5	1.31677	9.68521	12.6086	1.02515e-17	1.9525e-15	30.087
MGST1	0.588822	10.4446	8.47922	1.68598e-11	3.39431e-10	15.9101
SLC26A2	0.657743	7.77198	8.91484	3.41461e-12	8.62568e-11	17.4928
LOC389831//LOC102723360//LOC102724219//LOC102724843//LOC102724951	0.704015	7.14482	5.49442	1.08949e-06	5.76912e-06	4.97967
PDK4	1.11166	8.89164	14.769	1.33138e-20	7.98761e-18	36.6386
C1QC	1.24957	8.89255	10.17	3.78992e-14	1.76947e-12	21.9546
VSIR	0.593607	8.50576	11.7735	1.57025e-16	1.66739e-14	27.3886
DTX3L	0.760444	7.87637	10.926	2.74272e-15	1.9023e-13	24.5567
SLC7A2	0.530019	8.91641	5.56547	8.41507e-07	4.59383e-06	5.23262
SPATA13	0.631169	8.33363	9.87984	1.0571e-13	4.36249e-12	20.9378
PARM1	-0.99951	9.7996	-6.96681	4.6839e-09	4.55088e-08	10.3418
SLC35F5	0.537965	6.38003	9.23828	1.05447e-12	3.12409e-11	18.6576
IRAG1	0.652807	9.98487	10.984	2.24887e-15	1.61582e-13	24.7534
ITGB8	0.693888	10.1572	12.4702	1.6016e-17	2.74109e-15	29.6461
RELL1	0.738793	8.30908	9.21174	1.16076e-12	3.3724e-11	18.5624
FAM118A	0.794975	7.74209	14.0836	1.02893e-19	4.57265e-17	34.6265
OSMR	0.600622	8.07385	8.61477	1.02412e-11	2.21412e-10	16.4041
EGR1	-1.01382	9.37139	-9.22964	1.08794e-12	3.20743e-11	18.6266
NME7	-0.720895	12.3364	-7.41105	8.90286e-10	1.0747e-08	11.9828
NAPSB	0.682152	7.11959	11.447	4.6764e-16	4.25092e-14	26.3085
NAP1L5	-0.518515	11.4032	-6.46896	3.00341e-08	2.39614e-07	8.50842
CP	0.506954	7.11878	12.447	1.72621e-17	2.87662e-15	29.5721
TDRD9	0.504871	8.18072	6.69098	1.31252e-08	1.12815e-07	9.32467
C1orf162	0.788811	7.52231	11.7948	1.46308e-16	1.56745e-14	27.4586
LOC105379173	-0.758747	8.97371	-6.49006	2.77647e-08	2.22753e-07	8.58585
SLC14A1	1.15461	7.71036	8.12641	6.20831e-11	1.02892e-09	14.6187
IFIT3	0.58688	8.43008	9.54742	3.46239e-13	1.19727e-11	19.7616
SMIM43	-0.508772	9.55093	-10.7983	4.25273e-15	2.7583e-13	24.1222
SNORC	-0.524157	8.06936	-5.92655	2.24206e-07	1.4287e-06	6.53025
GLDN	-0.511694	9.69241	-5.45657	1.24978e-06	6.52573e-06	4.84531
APBB1IP	0.59611	8.29219	10.471	1.32145e-14	7.07858e-13	22.9989
GJB6	0.541199	10.4091	4.64032	2.26012e-05	8.48471e-05	2.02415
PRDM16	0.563137	6.54266	7.02989	3.70001e-09	3.6997e-08	10.5747
SAMHD1	0.671437	8.873	16.9522	2.86658e-23	4.91373e-20	42.6562
NDUFS1	-0.60925	9.62925	-6.79413	8.92968e-09	7.98414e-08	9.70472
FRMPD2//FRMPD2B	-0.706349	8.64527	-13.1324	1.93821e-18	5.05578e-16	31.7319
KANSL1	-0.563371	7.18564	-7.56081	5.08993e-10	6.53898e-09	12.5358

## Sheet: DElncRNAs
Table S1 Differentially expressed lncRNAs with |log2 fold change | ≥ 0.5 and adjusted P value < 0.001
SYMBOL	logFC	AveExpr	t	P.Value	adj.P.Val	B
FAM239A	-0.529365	6.56849	-7.08566	3.00366e-09	3.07516e-08	10.7807
LINC01961	-0.529792	7.0109	-7.0176	3.87396e-09	3.86398e-08	10.5293
KANSL1-AS1	-0.584093	7.21323	-6.31371	5.35082e-08	4.00277e-07	7.9395
MIR570HG	0.617895	8.08742	6.51481	2.53189e-08	2.05271e-07	8.67675
TGFB2-OT1	0.716312	9.12527	12.6332	9.47262e-18	1.83326e-15	30.1651
PEG3-AS1	-0.583907	9.35551	-13.0322	2.65792e-18	6.50864e-16	31.4202
