# Supplementary material for: Identification of key long non-coding RNA-associated competing endogenous RNA axes in Brodmann Area 10 brain region of schizophrenia patients
Source: Front Psychiatry. 2022 Nov 3;13:1010977. doi: 10.3389/fpsyt.2022.1010977 (PMC9671706; doi:10.3389/fpsyt.2022.1010977)
Supplement: Supplementary file 2 [file Table_2.xlsx]

## Sheet: miRNA-mRNA
miRNA	mRNA
hsa-let-7g-5p	TGFBR1
hsa-miR-124-3p	EGR1
hsa-miR-17-5p	ITGB8
hsa-miR-17-5p	ETV1
hsa-miR-181a-5p	EGR1
hsa-miR-181a-5p	DUSP6
hsa-miR-181a-5p	TGFBR1
hsa-miR-181a-5p	SAMHD1
hsa-miR-191-5p	EGR1
hsa-miR-191-5p	YBX3
hsa-miR-221-3p	ANXA1
hsa-miR-221-3p	GJA1
hsa-miR-23a-3p	MT2A
hsa-miR-23a-3p	GJA1
hsa-miR-26a-5p	CKS2
hsa-miR-26a-5p	PLOD2
hsa-miR-27b-3p	TGFBR1
hsa-miR-29a-3p	SERPINB9
hsa-miR-29a-3p	CD93
hsa-miR-29b-3p	ANGPTL4
hsa-miR-29b-3p	TGFB2
hsa-miR-34a-5p	CD44
hsa-miR-34a-5p	ARHGDIB
hsa-miR-378a-3p	TGFB2
hsa-miR-98-5p	HK2
hsa-miR-98-5p	EDN1

## Sheet: miRNA-lncRNA
miRNA	lncRNA
hsa-let-7g-5p	PEG3-AS1
hsa-miR-124-3p	PEG3-AS1
hsa-miR-17-5p	PEG3-AS1
hsa-miR-181a-5p	PEG3-AS1
hsa-miR-191-5p	PEG3-AS1
hsa-miR-221-3p	PEG3-AS1
hsa-miR-23a-3p	KANSL1-AS1
hsa-miR-26a-5p	KANSL1-AS1
hsa-miR-26a-5p	PEG3-AS1
hsa-miR-26a-5p	MIR570HG
hsa-miR-27b-3p	KANSL1-AS1
hsa-miR-29a-3p	MIR570HG
hsa-miR-29a-3p	PEG3-AS1
hsa-miR-29b-3p	MIR570HG
hsa-miR-34a-5p	PEG3-AS1
hsa-miR-378a-3p	PEG3-AS1
hsa-miR-98-5p	PEG3-AS1
